# Supplementary material for: Evaluation of HLA typing content of next-generation sequencing datasets from family trios and individuals of arab ethnicity
Source: Front Genet. 2024 May 27;15:1407285. doi: 10.3389/fgene.2024.1407285 (PMC11163123; doi:10.3389/fgene.2024.1407285)
Supplement: Supplementary file 5 [file Table1.XLSX]

## Sheet: Supplementary_Table_1
Supplementary Table 1. NCBI SRA (Sequence Read Archive) Accession Number of Duplicate Samples.
Sample_Name	Genome	Exome	NCBI Project accession ID
DGMQ-31005	SRR2098185	SRR5264029	SRP060765, SRP061943 and SRP061463
DGMQ-31036	SRR2098265	SRR5264030	SRP060765, SRP061943 and SRP061463
DGMQ-31058	SRR2098266	SRR5264031	SRP060765, SRP061943 and SRP061463
DGMQ-31108	SRR2098177	SRR5264032	SRP060765, SRP061943 and SRP061463
DGMQ-31433	SRR2098200	SRR5264033	SRP060765, SRP061943 and SRP061463
DGMQ-31606	SRR2098210	SRR5264034	SRP060765, SRP061943 and SRP061463
DGMQ-31714	SRR2098223	SRR2969965	SRP060765, SRP061943 and SRP061463
DGMQ-32056	SRR2098260	SRR5264035	SRP060765, SRP061943 and SRP061463
KWP1	SRR1274979	SRR24795414	PRJNA245931
